# Supplementary material for: Using the Concept of Health Literacy to Understand How People Living with Motor Neurone Disease and Carers Engage in Healthcare: A Longitudinal Qualitative Study
Source: Healthcare (Basel). 2022 Jul 24;10(8):1371. doi: 10.3390/healthcare10081371 (PMC9330690; doi:10.3390/healthcare10081371)
Supplement: Supplementary file 1 [file healthcare-10-01371-s001.zip]

Archive with 1 entries (1 files):
- healthcare-1791820-supplementary.pdf
